# Supplementary material for: Nova proteins direct synaptic integration of somatostatin interneurons through activity-dependent alternative splicing
Source: eLife. 2023 Jun 22;12:e86842. doi: 10.7554/eLife.86842 (PMC10287156; doi:10.7554/eLife.86842)
Supplement: Figure 6—figure supplement 1—source data 1. [file elife-86842-fig6-figsupp1-data1.zip]

Archive with 2 entries (2 files):
- Supplementary figure S7 C Source Date Labelled Gel.tiff
- Supplementary figure S7 C Source Data Unedited Gel.tif
