# Supplementary material for: Nova proteins direct synaptic integration of somatostatin interneurons through activity-dependent alternative splicing
Source: eLife. 2023 Jun 22;12:e86842. doi: 10.7554/eLife.86842 (PMC10287156; doi:10.7554/eLife.86842)
Supplement: Figure 7—source data 1. [file elife-86842-fig7-data1.zip]

Archive with 1 entries (1 files):
- Figure 7-Source Data 1.docx
